# Supplementary material for: Causal effect of body mass index on herpes zoster and postherpetic neuralgia: A Mendelian randomization study
Source: Medicine (Baltimore). 2025 Jun 6;104(23):e42775. doi: 10.1097/MD.0000000000042775 (PMC12150961; doi:10.1097/MD.0000000000042775)
Supplement: Supplementary file 1 [file medi-104-e42775-s001.xlsx]

## Sheet: Supplemental file 1
Supplemental file 1. SNPs intensively associated with BMI (p＜10E-8)
SNP	effect_allele.exposure	other_allele.exposure	eaf.exposure	beta.exposure	se.exposure	pval.exposure	chr.exposure	pos.exposure	samplesize.exposure	id.exposure	exposure	mr_keep.exposure	pval_origin.exposure	data_source.exposure
rs12140153	T	G	NA	-0.1897	0.031	8.99e-10	1	62579891	110757	ieu-b-4816	Body mass index || id:ieu-b-4816	TRUE	reported	igd
rs12142020	T	A	NA	0.1278	0.0197	8.69e-11	1	75000011	105297	ieu-b-4816	Body mass index || id:ieu-b-4816	TRUE	reported	igd
rs633715	C	T	NA	0.2227	0.0225	4.18e-23	1	177852580	112744	ieu-b-4816	Body mass index || id:ieu-b-4816	TRUE	reported	igd
rs34517439	A	C	NA	0.1829	0.03	1.06e-09	1	78450517	105858	ieu-b-4816	Body mass index || id:ieu-b-4816	TRUE	reported	igd
rs1402807	C	T	NA	-0.1149	0.019	1.45e-09	1	96597055	111246	ieu-b-4816	Body mass index || id:ieu-b-4816	TRUE	reported	igd
rs72705208	G	C	NA	0.4028	0.0619	7.46e-11	1	110177509	98292	ieu-b-4816	Body mass index || id:ieu-b-4816	TRUE	reported	igd
rs7591382	C	T	NA	-0.1258	0.0187	1.77e-11	2	58920367	112744	ieu-b-4816	Body mass index || id:ieu-b-4816	TRUE	reported	igd
rs9630985	C	A	NA	0.1218	0.0203	1.87e-09	2	181607676	108146	ieu-b-4816	Body mass index || id:ieu-b-4816	TRUE	reported	igd
rs4670454	C	G	NA	-0.1258	0.0195	1.12e-10	2	35441945	112183	ieu-b-4816	Body mass index || id:ieu-b-4816	TRUE	reported	igd
rs77165542	T	C	NA	-0.3881	0.0649	2.17e-09	2	430975	87333	ieu-b-4816	Body mass index || id:ieu-b-4816	TRUE	reported	igd
rs6752378	A	C	NA	0.1281	0.0185	4.61e-12	2	25150116	112744	ieu-b-4816	Body mass index || id:ieu-b-4816	TRUE	reported	igd
rs6735049	C	T	NA	0.3053	0.0245	1.04e-35	2	630569	112744	ieu-b-4816	Body mass index || id:ieu-b-4816	TRUE	reported	igd
rs6722320	A	G	NA	0.1322	0.0237	2.44e-08	2	100871330	112744	ieu-b-4816	Body mass index || id:ieu-b-4816	TRUE	reported	igd
rs7571826	T	C	NA	0.1367	0.0203	1.64e-11	2	230623127	108146	ieu-b-4816	Body mass index || id:ieu-b-4816	TRUE	reported	igd
rs4353774	C	A	NA	0.112	0.0191	4.16e-09	3	25141824	112744	ieu-b-4816	Body mass index || id:ieu-b-4816	TRUE	reported	igd
rs729153	A	G	NA	0.1058	0.0188	1.71e-08	3	126877085	112744	ieu-b-4816	Body mass index || id:ieu-b-4816	TRUE	reported	igd
rs59778458	G	C	NA	-0.112	0.0204	3.82e-08	3	86182889	109855	ieu-b-4816	Body mass index || id:ieu-b-4816	TRUE	reported	igd
rs13130484	T	C	NA	0.2037	0.0191	1.34e-26	4	45175691	110456	ieu-b-4816	Body mass index || id:ieu-b-4816	TRUE	reported	igd
rs10055107	A	T	NA	-0.1464	0.0267	4.07e-08	5	108651741	112183	ieu-b-4816	Body mass index || id:ieu-b-4816	TRUE	reported	igd
rs943005	T	C	NA	0.1939	0.0246	3.39e-15	6	50865820	112744	ieu-b-4816	Body mass index || id:ieu-b-4816	TRUE	reported	igd
rs34045288	T	C	NA	0.1317	0.0197	2.53e-11	6	40369081	112744	ieu-b-4816	Body mass index || id:ieu-b-4816	TRUE	reported	igd
rs2140664	G	C	NA	0.1786	0.0266	1.81e-11	10	87620264	112183	ieu-b-4816	Body mass index || id:ieu-b-4816	TRUE	reported	igd
rs11030104	G	A	NA	-0.1575	0.0231	1.01e-11	11	27684517	112744	ieu-b-4816	Body mass index || id:ieu-b-4816	TRUE	reported	igd
rs67871383	C	T	NA	0.1107	0.0201	3.77e-08	11	47335838	112744	ieu-b-4816	Body mass index || id:ieu-b-4816	TRUE	reported	igd
rs7132908	A	G	NA	0.1702	0.0195	2.15e-18	12	50263148	108146	ieu-b-4816	Body mass index || id:ieu-b-4816	TRUE	reported	igd
rs12423420	A	G	NA	0.1194	0.0218	4.58e-08	12	122938466	108146	ieu-b-4816	Body mass index || id:ieu-b-4816	TRUE	reported	igd
rs6419385	A	G	NA	-0.1463	0.0242	1.42e-09	12	103763287	112744	ieu-b-4816	Body mass index || id:ieu-b-4816	TRUE	reported	igd
rs9568868	T	G	NA	0.157	0.028	2.01e-08	13	54107583	112744	ieu-b-4816	Body mass index || id:ieu-b-4816	TRUE	reported	igd
rs10146690	A	G	NA	0.1536	0.023	2.28e-11	14	79890456	112744	ieu-b-4816	Body mass index || id:ieu-b-4816	TRUE	reported	igd
rs56839309	T	C	NA	-0.2912	0.0514	1.51e-08	14	103564995	102974	ieu-b-4816	Body mass index || id:ieu-b-4816	TRUE	reported	igd
rs7161194	G	A	NA	-0.1374	0.022	4.5e-10	14	101529005	86714	ieu-b-4816	Body mass index || id:ieu-b-4816	TRUE	reported	igd
rs9788550	C	G	NA	-0.1611	0.0208	8.96e-15	14	29681138	111701	ieu-b-4816	Body mass index || id:ieu-b-4816	TRUE	reported	igd
rs7180312	A	G	NA	-0.1332	0.0189	1.63e-12	15	68105256	110416	ieu-b-4816	Body mass index || id:ieu-b-4816	TRUE	reported	igd
rs8050136	A	C	NA	0.3688	0.0191	4.53e-83	16	53816275	112744	ieu-b-4816	Body mass index || id:ieu-b-4816	TRUE	reported	igd
rs879620	T	C	NA	0.1076	0.0195	3.42e-08	16	4015729	106166	ieu-b-4816	Body mass index || id:ieu-b-4816	TRUE	reported	igd
rs7187776	G	A	NA	0.1475	0.0193	2.09e-14	16	28857645	108146	ieu-b-4816	Body mass index || id:ieu-b-4816	TRUE	reported	igd
rs8064502	A	C	NA	-0.1133	0.0188	1.59e-09	17	78562434	112744	ieu-b-4816	Body mass index || id:ieu-b-4816	TRUE	reported	igd
rs1317867	G	A	NA	-0.1087	0.0196	3.15e-08	17	21276114	93057	ieu-b-4816	Body mass index || id:ieu-b-4816	TRUE	reported	igd
rs8089364	C	T	NA	0.2526	0.0211	5.2e-33	18	57858829	112744	ieu-b-4816	Body mass index || id:ieu-b-4816	TRUE	reported	igd
rs149891683	T	C	NA	-0.2536	0.0461	3.81e-08	18	39904217	102037	ieu-b-4816	Body mass index || id:ieu-b-4816	TRUE	reported	igd
rs28590228	T	C	NA	0.1421	0.0203	2.86e-12	19	47581242	107664	ieu-b-4816	Body mass index || id:ieu-b-4816	TRUE	reported	igd
rs73161324	T	C	NA	-0.245	0.0409	2.01e-09	22	42038786	98717	ieu-b-4816	Body mass index || id:ieu-b-4816	TRUE	reported	igd
Abbreviation: SNP, single-nucleotide polymorphism; BMI, body mass index; SE, standard error; EAF, effect allele frequency; NA, not available.
