# Supplementary material for: Causal effect of body mass index on herpes zoster and postherpetic neuralgia: A Mendelian randomization study
Source: Medicine (Baltimore). 2025 Jun 6;104(23):e42775. doi: 10.1097/MD.0000000000042775 (PMC12150961; doi:10.1097/MD.0000000000042775)
Supplement: Supplementary file 2 [file medi-104-e42775-s002.xlsx]

## Sheet: Supplemental file 2.1
Supplemental file 2.1. SNPs used as valid instrumental variables for BMI on HZ
SNP	effect_allele.exposure	other_allele.exposure	effect_allele.outcome	other_allele.outcome	beta.exposure	beta.outcome	eaf.exposure	eaf.outcome	remove	palindromic	ambiguous	id.outcome	pval.outcome	se.outcome	outcome	mr_keep.outcome	pval_origin.outcome	data_source.outcome	chr.exposure	pos.exposure	se.exposure	pval.exposure	samplesize.exposure	id.exposure	exposure	mr_keep.exposure	pval_origin.exposure	data_source.exposure	action	SNP_index	mr_keep	samplesize.outcome	F
rs9630985	C	A	C	A	0.1218	0.0249323	NA	0.73921	FALSE	FALSE	FALSE	beD7Qi	0.225966	0.0205914	outcome	TRUE	reported	textfile	2	181607676	0.0203	1.87e-09	108146	ieu-b-4816	Body mass index || id:ieu-b-4816	TRUE	reported	igd	2	1	TRUE	NA	36
rs943005	T	C	T	C	0.1939	0.017355	NA	0.202264	FALSE	FALSE	FALSE	beD7Qi	0.440588	0.0225039	outcome	TRUE	reported	textfile	6	50865820	0.0246	3.39e-15	112744	ieu-b-4816	Body mass index || id:ieu-b-4816	TRUE	reported	igd	2	1	TRUE	NA	62.1277
rs879620	T	C	T	C	0.1076	-0.00026384	NA	0.578391	FALSE	FALSE	FALSE	beD7Qi	0.988527	0.0183484	outcome	TRUE	reported	textfile	16	4015729	0.0195	3.42e-08	106166	ieu-b-4816	Body mass index || id:ieu-b-4816	TRUE	reported	igd	2	1	TRUE	NA	30.4478
rs8064502	A	C	A	C	-0.1133	0.0151903	NA	0.353675	FALSE	FALSE	FALSE	beD7Qi	0.423818	0.0189923	outcome	TRUE	reported	textfile	17	78562434	0.0188	1.59e-09	112744	ieu-b-4816	Body mass index || id:ieu-b-4816	TRUE	reported	igd	2	1	TRUE	NA	36.3199
rs77165542	T	C	T	C	-0.3881	0.0330294	NA	0.0168657	FALSE	FALSE	FALSE	beD7Qi	0.639211	0.0704547	outcome	TRUE	reported	textfile	2	430975	0.0649	2.17e-09	87333	ieu-b-4816	Body mass index || id:ieu-b-4816	TRUE	reported	igd	2	1	TRUE	NA	35.76
rs7591382	C	T	C	T	-0.1258	-0.0303613	NA	0.503021	FALSE	FALSE	FALSE	beD7Qi	0.0944583	0.0181551	outcome	TRUE	reported	textfile	2	58920367	0.0187	1.77e-11	112744	ieu-b-4816	Body mass index || id:ieu-b-4816	TRUE	reported	igd	2	1	TRUE	NA	45.2562
rs7571826	T	C	T	C	0.1367	0.00514963	NA	0.320308	FALSE	FALSE	FALSE	beD7Qi	0.790719	0.019405	outcome	TRUE	reported	textfile	2	230623127	0.0203	1.64e-11	108146	ieu-b-4816	Body mass index || id:ieu-b-4816	TRUE	reported	igd	2	1	TRUE	NA	45.3466
rs73161324	T	C	T	C	-0.245	0.00740581	NA	0.0740739	FALSE	FALSE	FALSE	beD7Qi	0.830992	0.0346992	outcome	TRUE	reported	textfile	22	42038786	0.0409	2.01e-09	98717	ieu-b-4816	Body mass index || id:ieu-b-4816	TRUE	reported	igd	2	1	TRUE	NA	35.8827
rs729153	A	G	A	G	0.1058	0.0263186	NA	0.580795	FALSE	FALSE	FALSE	beD7Qi	0.151114	0.0183327	outcome	TRUE	reported	textfile	3	126877085	0.0188	1.71e-08	112744	ieu-b-4816	Body mass index || id:ieu-b-4816	TRUE	reported	igd	2	1	TRUE	NA	31.6706
rs7187776	G	A	G	A	0.1475	-0.00424346	NA	0.432372	FALSE	FALSE	FALSE	beD7Qi	0.816313	0.0182679	outcome	TRUE	reported	textfile	16	28857645	0.0193	2.09e-14	108146	ieu-b-4816	Body mass index || id:ieu-b-4816	TRUE	reported	igd	2	1	TRUE	NA	58.4076
rs7180312	A	G	A	G	-0.1332	-0.0275126	NA	0.489857	FALSE	FALSE	FALSE	beD7Qi	0.127948	0.0180737	outcome	TRUE	reported	textfile	15	68105256	0.0189	1.63e-12	110416	ieu-b-4816	Body mass index || id:ieu-b-4816	TRUE	reported	igd	2	1	TRUE	NA	49.6689
rs7161194	G	A	G	A	-0.1374	0.0279638	NA	0.693793	FALSE	FALSE	FALSE	beD7Qi	0.160461	0.0199241	outcome	TRUE	reported	textfile	14	101529005	0.022	4.5e-10	86714	ieu-b-4816	Body mass index || id:ieu-b-4816	TRUE	reported	igd	2	1	TRUE	NA	39.0057
rs67871383	C	T	C	T	0.1107	-0.0109156	NA	0.293328	FALSE	FALSE	FALSE	beD7Qi	0.583121	0.0198887	outcome	TRUE	reported	textfile	11	47335838	0.0201	3.77e-08	112744	ieu-b-4816	Body mass index || id:ieu-b-4816	TRUE	reported	igd	2	1	TRUE	NA	30.3321
rs6752378	A	C	A	C	0.1281	0.0252407	NA	0.418801	FALSE	FALSE	FALSE	beD7Qi	0.169013	0.0183518	outcome	TRUE	reported	textfile	2	25150116	0.0185	4.61e-12	112744	ieu-b-4816	Body mass index || id:ieu-b-4816	TRUE	reported	igd	2	1	TRUE	NA	47.9463
rs6735049	C	T	C	T	0.3053	0.00747813	NA	0.837368	FALSE	FALSE	FALSE	beD7Qi	0.760036	0.0244836	outcome	TRUE	reported	textfile	2	630569	0.0245	1.04e-35	112744	ieu-b-4816	Body mass index || id:ieu-b-4816	TRUE	reported	igd	2	1	TRUE	NA	155.282
rs6722320	A	G	A	G	0.1322	-0.0217669	NA	0.193883	FALSE	FALSE	FALSE	beD7Qi	0.343744	0.0229901	outcome	TRUE	reported	textfile	2	100871330	0.0237	2.44e-08	112744	ieu-b-4816	Body mass index || id:ieu-b-4816	TRUE	reported	igd	2	1	TRUE	NA	31.1147
rs6419385	A	G	A	G	-0.1463	-0.00217809	NA	0.207365	FALSE	FALSE	FALSE	beD7Qi	0.922487	0.0223849	outcome	TRUE	reported	textfile	12	103763287	0.0242	1.42e-09	112744	ieu-b-4816	Body mass index || id:ieu-b-4816	TRUE	reported	igd	2	1	TRUE	NA	36.5475
rs56839309	T	C	T	C	-0.2912	0.0709567	NA	0.0245716	FALSE	FALSE	FALSE	beD7Qi	0.226305	0.0586453	outcome	TRUE	reported	textfile	14	103564995	0.0514	1.51e-08	102974	ieu-b-4816	Body mass index || id:ieu-b-4816	TRUE	reported	igd	2	1	TRUE	NA	32.0964
rs4353774	C	A	C	A	0.112	0.00579711	NA	0.621562	FALSE	FALSE	FALSE	beD7Qi	0.75649	0.0186948	outcome	TRUE	reported	textfile	3	25141824	0.0191	4.16e-09	112744	ieu-b-4816	Body mass index || id:ieu-b-4816	TRUE	reported	igd	2	1	TRUE	NA	34.385
rs34517439	A	C	A	C	0.1829	-0.0434603	NA	0.128092	FALSE	FALSE	FALSE	beD7Qi	0.108238	0.0270584	outcome	TRUE	reported	textfile	1	78450517	0.03	1.06e-09	105858	ieu-b-4816	Body mass index || id:ieu-b-4816	TRUE	reported	igd	2	1	TRUE	NA	37.1693
rs34045288	T	C	T	C	0.1317	-0.023112	NA	0.376464	FALSE	FALSE	FALSE	beD7Qi	0.215961	0.0186787	outcome	TRUE	reported	textfile	6	40369081	0.0197	2.53e-11	112744	ieu-b-4816	Body mass index || id:ieu-b-4816	TRUE	reported	igd	2	1	TRUE	NA	44.693
rs28590228	T	C	T	C	0.1421	-0.0111663	NA	0.631311	FALSE	FALSE	FALSE	beD7Qi	0.551239	0.0187385	outcome	TRUE	reported	textfile	19	47581242	0.0203	2.86e-12	107664	ieu-b-4816	Body mass index || id:ieu-b-4816	TRUE	reported	igd	2	1	TRUE	NA	49
rs149891683	T	C	T	C	-0.2536	-0.00940586	NA	0.0343652	FALSE	FALSE	FALSE	beD7Qi	0.850783	0.0499995	outcome	TRUE	reported	textfile	18	39904217	0.0461	3.81e-08	102037	ieu-b-4816	Body mass index || id:ieu-b-4816	TRUE	reported	igd	2	1	TRUE	NA	30.2619
rs1402807	C	T	C	T	-0.1149	-0.0256014	NA	0.394429	FALSE	FALSE	FALSE	beD7Qi	0.167365	0.018542	outcome	TRUE	reported	textfile	1	96597055	0.019	1.45e-09	111246	ieu-b-4816	Body mass index || id:ieu-b-4816	TRUE	reported	igd	2	1	TRUE	NA	36.5707
rs1317867	G	A	G	A	-0.1087	-0.0110808	NA	0.532073	FALSE	FALSE	FALSE	beD7Qi	0.542214	0.0181812	outcome	TRUE	reported	textfile	17	21276114	0.0196	3.15e-08	93057	ieu-b-4816	Body mass index || id:ieu-b-4816	TRUE	reported	igd	2	1	TRUE	NA	30.7572
rs12423420	A	G	A	G	0.1194	-0.00234002	NA	0.796728	FALSE	FALSE	FALSE	beD7Qi	0.917057	0.0224696	outcome	TRUE	reported	textfile	12	122938466	0.0218	4.58e-08	108146	ieu-b-4816	Body mass index || id:ieu-b-4816	TRUE	reported	igd	2	1	TRUE	NA	29.9982
rs11030104	G	A	G	A	-0.1575	-0.028286	NA	0.165557	FALSE	FALSE	FALSE	beD7Qi	0.245178	0.0243395	outcome	TRUE	reported	textfile	11	27684517	0.0231	1.01e-11	112744	ieu-b-4816	Body mass index || id:ieu-b-4816	TRUE	reported	igd	2	1	TRUE	NA	46.4876
rs10146690	A	G	A	G	0.1536	-0.00198821	NA	0.241976	FALSE	FALSE	FALSE	beD7Qi	0.9248	0.0210639	outcome	TRUE	reported	textfile	14	79890456	0.023	2.28e-11	112744	ieu-b-4816	Body mass index || id:ieu-b-4816	TRUE	reported	igd	2	1	TRUE	NA	44.5992
Abbreviation: SNP, single-nucleotide polymorphism; BMI, body mass index; HZ, herpes zoster; SE, standard error; EAF, effect allele frequency;NA, not available.

## Sheet: Supplemental file 2.2
Supplemental file 2.2. SNPs used as valid instrumental variables for BMI on PHN
SNP	effect_allele.exposure	other_allele.exposure	effect_allele.outcome	other_allele.outcome	beta.exposure	beta.outcome	eaf.exposure	eaf.outcome	remove	palindromic	ambiguous	id.outcome	pval.outcome	se.outcome	outcome	mr_keep.outcome	pval_origin.outcome	data_source.outcome	chr.exposure	pos.exposure	se.exposure	pval.exposure	samplesize.exposure	id.exposure	exposure	mr_keep.exposure	pval_origin.exposure	data_source.exposure	action	SNP_index	mr_keep	samplesize.outcome	F
rs9630985	C	A	C	A	0.1218	-0.00298065	NA	0.73844	FALSE	FALSE	FALSE	UiL1Ik	0.969827	0.0787998	outcome	TRUE	reported	textfile	2	181607676	0.0203	1.87e-09	108146	ieu-b-4816	Body mass index || id:ieu-b-4816	TRUE	reported	igd	2	1	TRUE	NA	36
rs943005	T	C	T	C	0.1939	-0.0057395	NA	0.201708	FALSE	FALSE	FALSE	UiL1Ik	0.946933	0.086232	outcome	TRUE	reported	textfile	6	50865820	0.0246	3.39e-15	112744	ieu-b-4816	Body mass index || id:ieu-b-4816	TRUE	reported	igd	2	1	TRUE	NA	62.1277
rs879620	T	C	T	C	0.1076	0.0103504	NA	0.578455	FALSE	FALSE	FALSE	UiL1Ik	0.882574	0.0700738	outcome	TRUE	reported	textfile	16	4015729	0.0195	3.42e-08	106166	ieu-b-4816	Body mass index || id:ieu-b-4816	TRUE	reported	igd	2	1	TRUE	NA	30.4478
rs8064502	A	C	A	C	-0.1133	-0.112853	NA	0.353845	FALSE	FALSE	FALSE	UiL1Ik	0.12071	0.0727237	outcome	TRUE	reported	textfile	17	78562434	0.0188	1.59e-09	112744	ieu-b-4816	Body mass index || id:ieu-b-4816	TRUE	reported	igd	2	1	TRUE	NA	36.3199
rs77165542	T	C	T	C	-0.3881	-0.0243899	NA	0.0169564	FALSE	FALSE	FALSE	UiL1Ik	0.927686	0.26874	outcome	TRUE	reported	textfile	2	430975	0.0649	2.17e-09	87333	ieu-b-4816	Body mass index || id:ieu-b-4816	TRUE	reported	igd	2	1	TRUE	NA	35.76
rs7591382	C	T	C	T	-0.1258	0.0300223	NA	0.502938	FALSE	FALSE	FALSE	UiL1Ik	0.665912	0.0695341	outcome	TRUE	reported	textfile	2	58920367	0.0187	1.77e-11	112744	ieu-b-4816	Body mass index || id:ieu-b-4816	TRUE	reported	igd	2	1	TRUE	NA	45.2562
rs7571826	T	C	T	C	0.1367	-0.0448484	NA	0.320211	FALSE	FALSE	FALSE	UiL1Ik	0.547486	0.074557	outcome	TRUE	reported	textfile	2	230623127	0.0203	1.64e-11	108146	ieu-b-4816	Body mass index || id:ieu-b-4816	TRUE	reported	igd	2	1	TRUE	NA	45.3466
rs73161324	T	C	T	C	-0.245	0.175254	NA	0.0736375	FALSE	FALSE	FALSE	UiL1Ik	0.186543	0.13268	outcome	TRUE	reported	textfile	22	42038786	0.0409	2.01e-09	98717	ieu-b-4816	Body mass index || id:ieu-b-4816	TRUE	reported	igd	2	1	TRUE	NA	35.8827
rs729153	A	G	A	G	0.1058	0.000935332	NA	0.580841	FALSE	FALSE	FALSE	UiL1Ik	0.989395	0.070368	outcome	TRUE	reported	textfile	3	126877085	0.0188	1.71e-08	112744	ieu-b-4816	Body mass index || id:ieu-b-4816	TRUE	reported	igd	2	1	TRUE	NA	31.6706
rs7187776	G	A	G	A	0.1475	0.036562	NA	0.43258	FALSE	FALSE	FALSE	UiL1Ik	0.600095	0.0697396	outcome	TRUE	reported	textfile	16	28857645	0.0193	2.09e-14	108146	ieu-b-4816	Body mass index || id:ieu-b-4816	TRUE	reported	igd	2	1	TRUE	NA	58.4076
rs7180312	A	G	A	G	-0.1332	-0.0959066	NA	0.490278	FALSE	FALSE	FALSE	UiL1Ik	0.165704	0.0691896	outcome	TRUE	reported	textfile	15	68105256	0.0189	1.63e-12	110416	ieu-b-4816	Body mass index || id:ieu-b-4816	TRUE	reported	igd	2	1	TRUE	NA	49.6689
rs7161194	G	A	G	A	-0.1374	-0.095726	NA	0.693802	FALSE	FALSE	FALSE	UiL1Ik	0.2099	0.0763463	outcome	TRUE	reported	textfile	14	101529005	0.022	4.5e-10	86714	ieu-b-4816	Body mass index || id:ieu-b-4816	TRUE	reported	igd	2	1	TRUE	NA	39.0057
rs67871383	C	T	C	T	0.1107	0.0402145	NA	0.293668	FALSE	FALSE	FALSE	UiL1Ik	0.597751	0.076216	outcome	TRUE	reported	textfile	11	47335838	0.0201	3.77e-08	112744	ieu-b-4816	Body mass index || id:ieu-b-4816	TRUE	reported	igd	2	1	TRUE	NA	30.3321
rs6752378	A	C	A	C	0.1281	0.0371045	NA	0.418318	FALSE	FALSE	FALSE	UiL1Ik	0.597847	0.0703402	outcome	TRUE	reported	textfile	2	25150116	0.0185	4.61e-12	112744	ieu-b-4816	Body mass index || id:ieu-b-4816	TRUE	reported	igd	2	1	TRUE	NA	47.9463
rs6735049	C	T	C	T	0.3053	0.0357193	NA	0.836708	FALSE	FALSE	FALSE	UiL1Ik	0.703848	0.0939655	outcome	TRUE	reported	textfile	2	630569	0.0245	1.04e-35	112744	ieu-b-4816	Body mass index || id:ieu-b-4816	TRUE	reported	igd	2	1	TRUE	NA	155.282
rs6722320	A	G	A	G	0.1322	-0.154672	NA	0.193838	FALSE	FALSE	FALSE	UiL1Ik	0.0792355	0.0881255	outcome	TRUE	reported	textfile	2	100871330	0.0237	2.44e-08	112744	ieu-b-4816	Body mass index || id:ieu-b-4816	TRUE	reported	igd	2	1	TRUE	NA	31.1147
rs6419385	A	G	A	G	-0.1463	-0.0779974	NA	0.207256	FALSE	FALSE	FALSE	UiL1Ik	0.362771	0.0857021	outcome	TRUE	reported	textfile	12	103763287	0.0242	1.42e-09	112744	ieu-b-4816	Body mass index || id:ieu-b-4816	TRUE	reported	igd	2	1	TRUE	NA	36.5475
rs56839309	T	C	T	C	-0.2912	-0.286829	NA	0.0245933	FALSE	FALSE	FALSE	UiL1Ik	0.2025	0.225059	outcome	TRUE	reported	textfile	14	103564995	0.0514	1.51e-08	102974	ieu-b-4816	Body mass index || id:ieu-b-4816	TRUE	reported	igd	2	1	TRUE	NA	32.0964
rs4353774	C	A	C	A	0.112	0.0999784	NA	0.621193	FALSE	FALSE	FALSE	UiL1Ik	0.162081	0.0715098	outcome	TRUE	reported	textfile	3	25141824	0.0191	4.16e-09	112744	ieu-b-4816	Body mass index || id:ieu-b-4816	TRUE	reported	igd	2	1	TRUE	NA	34.385
rs34517439	A	C	A	C	0.1829	0.0224664	NA	0.128094	FALSE	FALSE	FALSE	UiL1Ik	0.828202	0.103528	outcome	TRUE	reported	textfile	1	78450517	0.03	1.06e-09	105858	ieu-b-4816	Body mass index || id:ieu-b-4816	TRUE	reported	igd	2	1	TRUE	NA	37.1693
rs34045288	T	C	T	C	0.1317	0.094239	NA	0.376134	FALSE	FALSE	FALSE	UiL1Ik	0.186614	0.0713573	outcome	TRUE	reported	textfile	6	40369081	0.0197	2.53e-11	112744	ieu-b-4816	Body mass index || id:ieu-b-4816	TRUE	reported	igd	2	1	TRUE	NA	44.693
rs28590228	T	C	T	C	0.1421	0.00172757	NA	0.631105	FALSE	FALSE	FALSE	UiL1Ik	0.980776	0.0716939	outcome	TRUE	reported	textfile	19	47581242	0.0203	2.86e-12	107664	ieu-b-4816	Body mass index || id:ieu-b-4816	TRUE	reported	igd	2	1	TRUE	NA	49
rs149891683	T	C	T	C	-0.2536	-0.416223	NA	0.0343072	FALSE	FALSE	FALSE	UiL1Ik	0.0305155	0.192399	outcome	TRUE	reported	textfile	18	39904217	0.0461	3.81e-08	102037	ieu-b-4816	Body mass index || id:ieu-b-4816	TRUE	reported	igd	2	1	TRUE	NA	30.2619
rs1402807	C	T	C	T	-0.1149	-0.141956	NA	0.39487	FALSE	FALSE	FALSE	UiL1Ik	0.0456363	0.0710226	outcome	TRUE	reported	textfile	1	96597055	0.019	1.45e-09	111246	ieu-b-4816	Body mass index || id:ieu-b-4816	TRUE	reported	igd	2	1	TRUE	NA	36.5707
rs1317867	G	A	G	A	-0.1087	-0.0468121	NA	0.532673	FALSE	FALSE	FALSE	UiL1Ik	0.500622	0.0695045	outcome	TRUE	reported	textfile	17	21276114	0.0196	3.15e-08	93057	ieu-b-4816	Body mass index || id:ieu-b-4816	TRUE	reported	igd	2	1	TRUE	NA	30.7572
rs12423420	A	G	A	G	0.1194	-0.157301	NA	0.796937	FALSE	FALSE	FALSE	UiL1Ik	0.0678297	0.0861386	outcome	TRUE	reported	textfile	12	122938466	0.0218	4.58e-08	108146	ieu-b-4816	Body mass index || id:ieu-b-4816	TRUE	reported	igd	2	1	TRUE	NA	29.9982
rs11030104	G	A	G	A	-0.1575	-0.0347325	NA	0.165519	FALSE	FALSE	FALSE	UiL1Ik	0.708894	0.0930312	outcome	TRUE	reported	textfile	11	27684517	0.0231	1.01e-11	112744	ieu-b-4816	Body mass index || id:ieu-b-4816	TRUE	reported	igd	2	1	TRUE	NA	46.4876
rs10146690	A	G	A	G	0.1536	0.0247102	NA	0.24234	FALSE	FALSE	FALSE	UiL1Ik	0.759847	0.0808361	outcome	TRUE	reported	textfile	14	79890456	0.023	2.28e-11	112744	ieu-b-4816	Body mass index || id:ieu-b-4816	TRUE	reported	igd	2	1	TRUE	NA	44.5992
Abbreviation: SNP, single-nucleotide polymorphism; BMI, body mass index; PHN, postherpetic neuralgia; SE, standard error; EAF, effect allele frequency;NA, not available.
